# Supplementary material for: In vivo kinetics of early, non-random methylome and transcriptome changes induced by DNA-hypomethylating treatment in primary AML blasts
Source: Leukemia. 2023 Apr 6;37(5):1018–27. doi: 10.1038/s41375-023-01876-2 (PMC10169639; doi:10.1038/s41375-023-01876-2)
Supplement: Supplementary file 3 — Supplementary Table 1 [file 41375_2023_1876_MOESM3_ESM.xlsx]

## Sheet: Tabelle1
ID	sex	age	WBC [1e3/µl]	bone marrow blasts [%]	treatment	ELN 2010 risk group	prior hematologic disorder	treatment-related AML	response	samples used for analysis y/n
										blast methylome					t cell methylome		transcriptome
										cycle1-d0	cycle1-d8	cycle1-d15	cycle2-d0	cycle2-d8	cycle1-d0	cycle1-d8	cycle1-d0	cycle1-d8
01 001	f	77	34.3	81	DAC+ATRA	int-I	y	n	no response	y	y	y	n	n	y	y	n	n
01 004	m	78	2.3	80	DAC+ATRA	int-II	y	y	SD	y	y	y	y	y	y	y	y	y
01 006	f	76	36.16	51	DAC	int-II	n	n	SD	y	y	y	n	n	n	n	y	y
01 007	m	75	3.6	5	DAC	int-II	y	n	SD	y	y	y	n	n	y	y	y	y
01 010	m	79	1.9	45	DAC+VPA+ATRA	adverse	n	n	no response	y	y	y	n	n	n	n	n	n
01 012	m	71	2.5	25	DAC	adverse	y	y	ALE	y	y	y	n	n	y	y	n	n
01 013	m	80	33.2	30	DAC	int-I	y	n	CRi	y	y	y	n	n	n	n	n	n
01 015	m	74	7.2	80	DAC+VPA	adverse	y	n	no response	y	y	y	n	n	y	y	y	y
01 016	f	77	60.9	86	DAC+VPA+ATRA	int-I	n	n	no response	y	y	y	n	n	y	y	y	y
01 021	m	75	1.1	11	DAC+VPA+ATRA	adverse	y	n	n/a	n	n	n	n	n	y	y	n	n
01 022	m	92	62.8	81	DAC	int-I	n	n	n/a	y	y	n	y	y	n	n	n	n
01 025	f	80	97.5	52	DAC+VPA+ATRA	int-II	y	n	ALE	y	y	y	n	n	n	n	n	n
01 027	f	73	87.2	80	DAC+ATRA	int-I	y	y	no response	y	y	y	y	y	y	y	n	n
01 030	m	67	3.9	22	DAC+VPA	int-II	n	n	ALE	y	y	n	n	n	y	y	y	y
01 031	f	74	3.9	39	DAC+VPA+ATRA	favorable	n	n	n/a	y	y	n	y	y	n	n	n	n
01 032	m	71	9.6	58	DAC+VPA	int-I	n	y	SD	y	y	y	y	y	y	y	y	y
01 033	m	72	95.2	94	DAC+ATRA	int-I	y	n	CR	y	y	y	n	n	n	n	y	y
01 038	f	76	31.2	73	DAC	adverse	n	n	n/a	y	y	n	n	n	n	n	y	y
01 039	m	77	2.6	80	DAC+VPA+ATRA	int-I	n	n	no response	y	y	y	n	n	n	n	y	y
01 666	m	48	52	35	DAC	int-I	y	n	n/a	n	n	n	n	n	y	y	n	n
01 777	f	68	19.4	57	DAC	int-II	n/a	n/a	n/a	y	y	y	y	y	n	n	y	y
01 888	f	68	7.6	n/a	DAC	int-I	n/a	n/a	n/a	y	y	y	n	n	n	n	y	y
01 999	f	56	2.3	88	DAC	adverse	n/a	n/a	n/a	y	y	y	n	n	y	y	y	y
02 003	m	74	40.8	53	DAC	int-I	y	y	SD	y	y	n	n	n	y	y	n	n
03 005	f	67	15.73	62	DAC+VPA+ATRA	adverse	n	y	ALE	y	y	y	n	n	n	n	y	y
04 008	m	83	3.8	80	DAC+ATRA	int-II	n	n	no response	y	y	n	n	n	n	n	n	n
04 012	m	64	20.6	90	DAC+VPA+ATRA	int-II	y	n	ALE	y	y	y	n	n	n	n	y	y
11 011	m	79	38.5	70	DAC+VPA+ATRA	int-I	n	n	no response	y	y	y	n	n	n	n	y	y
11 013	m	77	2	93	DAC+ATRA	adverse	n	n	no response	y	y	n	n	n	n	n	n	n
14 001	m	74	17.5	60	DAC+ATRA	int-I	n	n	no response	y	y	y	n	n	n	n	y	y
14 005	m	77	38.7	50	DAC+VPA	int-II	y	n	n/a	n	n	n	n	n	y	y	n	n
14 007	f	73	2.96	80	DAC+ATRA	adverse	y	n	no response	y	y	y	n	n	n	n	y	y
14 008	f	64	7.51	20	DAC	adverse	y	n	no response	y	y	y	n	n	n	n	y	y
16 005	m	87	1.3	90	DAC+ATRA	int-II	n	y	no response	y	y	y	n	n	n	n	y	y
25 001	m	75	72.7	90	DAC+VPA+ATRA	int-II	n	n	ALE	y	y	n	n	n	n	n	n	n
25 002	f	71	4.8	27	DAC+VPA	adverse	y	n	no response	y	y	n	n	n	y	y	n	n
25 005	m	73	17.5	90	DAC	favorable	n	n	no response	y	y	y	n	n	n	n	n	n
26 001	m	79	7.5	40	DAC+ATRA	int-I	y	n	no response	y	y	n	n	n	n	n	n	n
26 002	f	78	53.8	60	DAC	adverse	n	n	no response	y	y	y	n	n	y	y	y	y
26 004	m	76	4.1	n/a	DAC+VPA	adverse	y	n	no response	y	y	y	n	n	n	n	y	y
27 002	m	88	5.7	21	DAC+VPA	adverse	y	n	no response	y	y	n	n	n	n	n	n	n
30 001	f	75	10.8	57	DAC+VPA	adverse	n	n	SD	y	y	n	n	n	n	n	n	n
31 001	m	71	4.1	50	DAC	adverse	y	n	ALE	y	y	y	n	n	n	n	y	y
