# Supplementary material for: In vivo kinetics of early, non-random methylome and transcriptome changes induced by DNA-hypomethylating treatment in primary AML blasts
Source: Leukemia. 2023 Apr 6;37(5):1018–27. doi: 10.1038/s41375-023-01876-2 (PMC10169639; doi:10.1038/s41375-023-01876-2)
Supplement: Supplementary file 4 — Supplementary Table 2 [file 41375_2023_1876_MOESM4_ESM.xlsx]

## Sheet: Table1
494 non-randomly demethylated CpGs at day 8 (vs day 0)
CpG	logFoldChange	p-value	adj.p-value	beta value	delta beta	Chrom	Position	Strand	Relation to Island	UCSC_RefGene_Group	UCSC_RefGene_Name
cg00030427	-2.29098	1.78892e-26	2.19422e-23	49.9704	-0.253066	chr6	169562540	-	OpenSea
cg00107667	-1.8474	2.39498e-23	3.79711e-21	42.8469	-0.225701	chr12	131941518	-	N_Shelf
cg00108617	-3.42568	4.55044e-25	2.21634e-22	46.7722	-0.191275	chr7	57324417	+	Island
cg00116699	-1.96176	7.32221e-21	3.30463e-19	37.1657	-0.243529	chr2	240205260	+	OpenSea	Body	HDAC4
cg00159780	-3.38968	2.39943e-25	1.41084e-22	47.4052	-0.284381	chr8	86574469	+	Island	Body;1stExon	REXO1L2P;REXO1L1
cg00163546	-1.29163	1.15896e-17	1.67377e-16	29.8367	-0.172981	chr18	34971057	-	N_Shelf	Body	BRUNOL4
cg00178551	-1.62343	3.42116e-24	9.14477e-22	44.7753	-0.229567	chr8	1164044	-	OpenSea
cg00216693	-3.17035	6.35508e-27	1.09212e-23	50.9917	-0.251338	chr2	131913247	-	OpenSea
cg00503690	-2.2686	2.23754e-24	6.84601e-22	45.1958	-0.212537	chr3	66431055	-	OpenSea	Body	LRIG1
cg00561736	-1.9527	7.04057e-27	1.18106e-23	50.8907	-0.197987	chr8	7434441	+	OpenSea	Body	FAM90A7
cg00564996	-2.16857	2.61988e-27	6.25865e-24	51.8655	-0.238736	chr6	164390870	-	N_Shelf
cg00584456	-3.58575	8.92907e-30	1.27318e-25	57.4531	-0.29684	chr8	7191273	-	OpenSea	Body	FAM66B
cg00589791	-1.89099	1.71921e-22	1.70051e-20	40.8917	-0.302176	chr5	30429329	-	OpenSea
cg00627846	-1.58919	7.98964e-25	3.29808e-22	46.2152	-0.180439	chr22	49141122	+	Island	Body	FAM19A5
cg00634652	-2.87891	2.47119e-28	1.28132e-24	54.1908	-0.180382	chr13	112166963	-	OpenSea
cg00647106	-2.13961	3.56481e-25	1.86358e-22	47.0137	-0.195691	chr8	2242079	+	Island
cg00686169	-1.3386	2.13646e-24	6.63597e-22	45.2416	-0.186157	chr8	7881548	-	N_Shelf
cg00686826	-2.15883	2.03302e-26	2.3908e-23	49.8441	-0.249798	chr2	637564	+	S_Shore
cg00703120	-2.15306	5.10414e-24	1.21531e-21	44.379	-0.230238	chr13	101178936	+	OpenSea	Body	PCCA
cg00732878	-1.46392	3.87332e-21	1.96872e-19	37.7985	-0.208937	chr2	2654357	+	Island
cg00744739	-1.96703	2.35937e-23	3.7539e-21	42.8617	-0.238067	chr2	240983326	-	S_Shore	TSS1500	PRR21
cg00865429	-1.64439	2.40454e-21	1.34142e-19	38.2722	-0.218198	chr4	10592777	+	OpenSea	Body	CLNK
cg00879840	-2.26925	7.50446e-26	6.02842e-23	48.5542	-0.223487	chr16	78323024	+	OpenSea	Body	WWOX
cg00903452	-2.21071	6.04589e-24	1.37715e-21	44.2112	-0.239874	chr10	124046986	+	OpenSea	Body	BTBD16
cg00950856	-3.75552	2.73736e-33	4.16336e-28	65.3553	-0.225616	chr17	9631505	+	OpenSea	Body	USP43
cg00960419	-1.92528	1.82924e-22	1.78763e-20	40.8301	-0.213123	chr6	170547097	+	Island
cg00989160	-1.7179	2.61336e-23	4.06002e-21	42.7604	-0.198605	chr3	41038496	+	OpenSea
cg01021547	-2.51141	9.26053e-24	1.88382e-21	43.7887	-0.219721	chr7	4177377	-	OpenSea	Body	SDK1
cg01055129	-1.88991	1.05199e-27	3.34445e-24	52.7647	-0.211819	chr8	11996358	-	OpenSea	Body;TSS200	FAM66D;USP17L2
cg01159793	-1.85554	2.67468e-25	1.53125e-22	47.2978	-0.224637	chr2	241069144	-	N_Shore	Body	MYEOV2
cg01163340	-1.69102	3.22943e-26	3.23852e-23	49.3872	-0.170849	chr12	130933962	+	N_Shore	Body	RIMBP2
cg01171355	-3.03507	7.28469e-31	2.76989e-26	59.9085	-0.186874	chr5	1087281	-	Island	Body	SLC12A7
cg01196744	-3.703	9.39115e-30	1.29772e-25	57.4036	-0.216079	chr2	3689727	+	N_Shore	Body	COLEC11
cg01466330	-2.14986	1.39957e-24	4.9386e-22	45.6603	-0.204186	chr8	39835697	+	OpenSea	Body	IDO2
cg01521036	-3.69258	1.46651e-29	1.67286e-25	56.9663	-0.244802	chr8	7575240	+	OpenSea	Body	FAM90A14;FAM90A13
cg01540953	-2.17078	5.66832e-24	1.31287e-21	44.2751	-0.206666	chr5	167689737	+	Island	Body	ODZ2
cg01579629	-2.01239	2.94071e-24	8.25216e-22	44.9252	-0.217371	chr2	233771125	+	OpenSea	Body	NGEF
cg01622930	-1.73211	1.54745e-24	5.27372e-22	45.5609	-0.188827	chr4	3960266	+	S_Shore
cg01681351	-1.57168	9.91023e-25	3.85508e-22	46.002	-0.201834	chr2	1494063	-	Island	Body	TPO
cg01725474	-2.91549	8.42362e-28	2.84707e-24	52.9836	-0.263298	chr16	33959409	+	N_Shore
cg01771096	-2.25855	1.19531e-22	1.28996e-20	41.2523	-0.212333	chr6	161638100	-	OpenSea	Body	AGPAT4
cg01833436	-2.34161	1.13507e-22	1.23991e-20	41.3037	-0.229621	chr1	243653490	-	S_Shore	Body;3'UTR	SDCCAG8;AKT3
cg01879273	-3.64858	1.98516e-26	2.34752e-23	49.8677	-0.271592	chr2	236506413	-	Island	Body	AGAP1
cg01929367	-3.16768	1.92699e-27	4.88559e-24	52.1683	-0.180657	chr2	241069288	-	Island	Body	MYEOV2
cg02016987	-2.18801	5.48473e-28	2.24379e-24	53.4061	-0.253815	chr15	28447547	-	OpenSea	Body	HERC2
cg02163303	-2.06125	3.26997e-26	3.2577e-23	49.3749	-0.189324	chr14	95157685	-	OpenSea
cg02290350	-2.38876	9.55704e-27	1.43917e-23	50.5892	-0.216095	chr8	58132656	+	OpenSea
cg02297021	-3.43708	1.45711e-30	4.81097e-26	59.2299	-0.223633	chr16	33730720	-	Island
cg02392835	-1.81399	1.87943e-23	3.19063e-21	43.0872	-0.196837	chr7	53155221	+	OpenSea
cg02520212	-3.61073	2.56675e-29	2.53176e-25	56.4168	-0.278669	chr12	131061331	+	OpenSea
cg02520502	-2.13288	8.78083e-28	2.93803e-24	52.9427	-0.206939	chr13	112054790	-	S_Shore
cg02556071	-2.27611	4.58305e-24	1.1261e-21	44.4857	-0.238713	chr11	105010284	-	OpenSea	Body	CARD18
cg02597199	-3.22621	5.91501e-26	5.11057e-23	48.7894	-0.217154	chr15	101098829	+	Island
cg02643668	-1.88225	4.13843e-25	2.0592e-22	46.8661	-0.184685	chr2	2876182	-	OpenSea
cg02646779	-1.46112	4.78763e-27	9.44817e-24	51.2711	-0.189055	chr2	72342554	+	OpenSea
cg02667756	-1.94048	1.53457e-29	1.70221e-25	56.9218	-0.219946	chr5	99723951	+	OpenSea	Body	LOC100133050
cg02727132	-2.2128	1.43862e-26	1.87697e-23	50.1855	-0.274373	chr4	132660385	-	N_Shore
cg02755669	-1.94862	3.25471e-27	7.3518e-24	51.6516	-0.202431	chr12	3414090	+	OpenSea
cg02809028	-1.67619	5.90334e-21	2.76918e-19	37.3798	-0.247339	chr2	495143	-	N_Shore
cg02811368	-2.72917	6.54212e-26	5.44913e-23	48.6898	-0.242185	chr12	131402564	+	OpenSea
cg02962406	-2.61808	1.51567e-22	1.54507e-20	41.0167	-0.2129	chr20	13280130	+	S_Shore	3'UTR	ISM1
cg02975081	-2.46469	3.91704e-25	1.98586e-22	46.9205	-0.174896	chr16	33483244	+	Island
cg03016985	-1.69406	2.95222e-21	1.58178e-19	38.0684	-0.206166	chr13	114279998	+	Island	Body	TFDP1
cg03138364	-2.01978	2.46586e-23	3.89047e-21	42.818	-0.269983	chr1	164758770	+	OpenSea	Body	PBX1
cg03147598	-1.48507	9.72189e-22	6.53975e-20	39.1717	-0.202662	chr2	131104160	+	S_Shelf	3'UTR	IMP4
cg03195031	-2.18665	1.27075e-25	8.83872e-23	48.0337	-0.259464	chr3	101418132	+	OpenSea
cg03237868	-1.96326	7.26143e-22	5.22092e-20	39.4615	-0.223541	chr4	52919914	-	S_Shore	Body	SPATA18
cg03258475	-1.58714	4.6242e-25	2.23563e-22	46.7563	-0.209642	chr6	29577223	+	OpenSea	Body	GABBR1
cg03282085	-1.92419	8.48375e-25	3.43476e-22	46.1558	-0.230711	chr4	3748347	+	Island
cg03282689	-2.41766	2.54227e-26	2.79135e-23	49.6234	-0.243546	chr7	129116386	-	OpenSea	Body	FAM40B
cg03347837	-2.09457	1.13417e-27	3.45e-24	52.6906	-0.212657	chr2	1426181	+	OpenSea	Body	TPO
cg03412045	-2.61077	9.36598e-27	1.42801e-23	50.6091	-0.257298	chr16	77272123	+	OpenSea
cg03490766	-2.81052	9.28399e-27	1.42801e-23	50.6178	-0.206252	chr6	169027019	+	OpenSea	Body	SMOC2
cg03500398	-1.89471	1.94759e-24	6.20132e-22	45.3332	-0.193784	chr4	109827459	-	OpenSea	Body	COL25A1
cg03516394	-1.83945	5.85026e-24	1.34409e-21	44.2438	-0.184582	chr6	103170264	+	OpenSea
cg03554051	-2.04911	2.6588e-21	1.45524e-19	38.1724	-0.205203	chr2	7597165	+	OpenSea
cg03566814	-1.55546	2.40376e-24	7.16855e-22	45.1248	-0.201197	chr6	169019307	+	OpenSea	Body	SMOC2
cg03611733	-2.5086	3.2213e-29	3.06212e-25	56.1937	-0.204726	chr15	45585637	-	OpenSea
cg03647317	-1.05372	4.31154e-23	5.87246e-21	42.2639	-0.179039	chr4	187891568	+	Island
cg03682192	-3.61221	5.06148e-33	4.61892e-28	64.7575	-0.332874	chr16	49441172	+	Island
cg03712823	-1.76396	2.4925e-22	2.27684e-20	40.5231	-0.213358	chr13	113684606	-	Island	Body	MCF2L
cg03748042	-1.68466	1.49465e-22	1.52786e-20	41.0306	-0.202472	chr10	131505789	+	OpenSea	Body	MGMT
cg03762856	-1.72577	7.472e-27	1.22638e-23	50.832	-0.197463	chr6	162865171	-	OpenSea	Body	PARK2
cg03893913	-2.12385	5.54142e-21	2.63051e-19	37.4427	-0.221093	chr2	1234178	+	OpenSea	Body	SNTG2
cg03925361	-1.71661	3.52055e-25	1.84639e-22	47.026	-0.205332	chr11	132016295	-	OpenSea	Body	NTM
cg03957109	-3.01983	1.99878e-23	3.32605e-21	43.0262	-0.243017	chr15	60654693	-	OpenSea	Body	ANXA2
cg03986792	-2.06804	1.20204e-22	1.29572e-20	41.2468	-0.178173	chr2	130818076	+	OpenSea
cg04003690	-2.67142	2.60788e-29	2.53176e-25	56.4012	-0.232266	chr15	29905856	-	OpenSea
cg04101934	-2.83615	1.05549e-27	3.34445e-24	52.7614	-0.257754	chr4	186921299	-	OpenSea
cg04107679	-1.16511	1.31515e-23	2.44352e-21	43.4411	-0.184631	chr8	86560192	-	S_Shelf
cg04146553	-2.09466	3.38519e-22	2.87635e-20	40.2192	-0.217108	chr10	102036858	+	OpenSea	Body	BLOC1S2
cg04149585	-1.86451	1.17845e-27	3.55034e-24	52.6529	-0.232523	chr8	136467891	+	N_Shore
cg04227077	-2.46076	3.97311e-23	5.527e-21	42.345	-0.252763	chr16	32252787	-	Island
cg04311653	-2.93146	7.61113e-25	3.19192e-22	46.2633	-0.25575	chr10	133204241	-	OpenSea
cg04337342	-2.83442	1.03523e-26	1.49643e-23	50.5103	-0.198639	chr6	168858319	-	OpenSea	Body	SMOC2
cg04519916	-1.82609	2.56392e-21	1.41357e-19	38.2085	-0.214039	chr17	32952449	+	N_Shore	Body	TMEM132E
cg04551318	-3.07955	2.36993e-26	2.65037e-23	49.6927	-0.243401	chr1	2823297	+	OpenSea
cg04568264	-1.5597	1.95879e-24	6.21961e-22	45.3275	-0.204333	chr8	54506557	-	N_Shore
cg04593880	-1.66231	3.47968e-21	1.80874e-19	37.905	-0.195278	chr2	225298537	-	OpenSea
cg04709321	-2.82616	1.87334e-25	1.17413e-22	47.65	-0.237985	chr5	80382795	-	OpenSea	Body	RASGRF2
cg04752945	-2.07465	2.06696e-25	1.25749e-22	47.5527	-0.222039	chr2	236293610	-	S_Shore
cg04781626	-2.20571	3.9383e-20	1.3086e-18	35.4932	-0.206795	chr3	135172091	+	OpenSea
cg04852143	-1.89961	7.58421e-23	9.08752e-21	41.7037	-0.214865	chr11	115024403	+	N_Shore
cg05080790	-1.75461	6.26613e-26	5.27513e-23	48.7324	-0.201262	chr6	54001868	-	OpenSea	Body	C6orf142
cg05189730	-1.65688	1.92733e-27	4.88559e-24	52.1681	-0.213327	chr10	132583721	-	Island
cg05203671	-2.47164	4.73129e-25	2.27242e-22	46.7337	-0.217684	chr14	19597077	+	OpenSea
cg05257772	-3.57411	8.02462e-30	1.18112e-25	57.5579	-0.210349	chr6	168456892	+	OpenSea	3'UTR	FRMD1
cg05303739	-2.21679	1.80343e-25	1.14766e-22	47.6876	-0.245671	chr17	22240394	+	OpenSea
cg05335344	-1.81292	3.43816e-23	4.96445e-21	42.4884	-0.153844	chr11	67365812	-	OpenSea
cg05357338	-1.80937	5.5909e-25	2.56642e-22	46.5685	-0.224415	chr2	364326	+	OpenSea
cg05362424	-2.30311	4.40656e-26	4.13118e-23	49.0802	-0.218712	chr13	71498639	-	OpenSea
cg05394294	-2.79549	3.45976e-25	1.82711e-22	47.0433	-0.229531	chr10	3160926	+	Island	Body	PFKP
cg05526341	-2.12063	1.38897e-24	4.91669e-22	45.6679	-0.233151	chr3	66489362	-	OpenSea	Body	LRIG1
cg05531502	-1.74254	1.81401e-24	5.89109e-22	45.4036	-0.223329	chr6	168646403	-	OpenSea
cg05561696	-1.69983	1.96804e-23	3.29292e-21	43.0415	-0.174295	chr10	3149796	+	S_Shore	Body	PFKP
cg05571645	-1.65182	8.76481e-23	1.01203e-20	41.5602	-0.194267	chr6	168686299	-	Island
cg05592278	-2.24815	1.94318e-23	3.2645e-21	43.0541	-0.349524	chr17	62870439	+	OpenSea	Body	LRRC37A3
cg05659486	-1.98715	5.06561e-19	1.11935e-17	32.9523	-0.24212	chr6	53792689	-	OpenSea
cg05666526	-1.61378	4.21269e-22	3.41841e-20	40.0021	-0.212894	chr10	43395875	+	S_Shore
cg05714673	-2.01491	1.42272e-23	2.59561e-21	43.3632	-0.234288	chr7	4167882	-	N_Shore	Body;TSS1500	SDK1
cg05805997	-1.5734	1.06588e-23	2.09719e-21	43.6494	-0.209715	chr4	187349665	+	OpenSea
cg05934015	-3.43816	4.82525e-24	1.16799e-21	44.4346	-0.237494	chr12	129280265	+	Island	Body	SLC15A4
cg06007761	-2.07422	4.9956e-22	3.91582e-20	39.8329	-0.23056	chr5	168109118	-	OpenSea	Body	SLIT3
cg06070229	-2.69037	7.72547e-26	6.11839e-23	48.5255	-0.241176	chr7	133348826	-	OpenSea	Body	EXOC4
cg06073348	-1.69103	7.56054e-27	1.23205e-23	50.8204	-0.222122	chr8	12233144	-	OpenSea	Body	FAM66A
cg06074448	-1.32328	6.272e-23	7.85991e-21	41.8921	-0.195109	chr4	187884817	+	Island
cg06159296	-2.3137	5.07377e-25	2.38913e-22	46.6645	-0.240265	chr11	92150122	+	OpenSea	Body	FAT3
cg06218678	-1.3318	4.68827e-22	3.72277e-20	39.8959	-0.195851	chr8	73066895	-	OpenSea
cg06276864	-2.25975	3.19503e-23	4.70034e-21	42.5611	-0.224284	chr4	190802469	-	OpenSea
cg06398335	-2.8727	2.60646e-24	7.56929e-22	45.0447	-0.287348	chr13	101161616	+	OpenSea	Body	PCCA
cg06408385	-1.80884	5.74826e-25	2.62071e-22	46.541	-0.232582	chr6	162865258	-	OpenSea	Body	PARK2
cg06456831	-1.60062	7.04303e-26	5.79751e-23	48.6169	-0.212255	chr15	23299936	+	OpenSea	Body	HERC2P2
cg06457534	-2.14983	6.49898e-22	4.78761e-20	39.5716	-0.226123	chr11	91536479	+	OpenSea
cg06492287	-1.74252	6.98883e-24	1.53385e-21	44.0676	-0.213578	chr2	1102345	-	OpenSea	Body	SNTG2
cg06504331	-1.43728	1.76338e-27	4.62411e-24	52.2557	-0.153497	chr7	100735481	+	S_Shelf
cg06584433	-2.40285	5.43043e-27	1.00461e-23	51.1468	-0.255541	chr10	124605905	+	OpenSea	TSS1500	CUZD1
cg06587217	-2.2826	1.78248e-23	3.06562e-21	43.1397	-0.263788	chr7	7015218	-	OpenSea
cg06596743	-2.56081	1.13345e-29	1.43895e-25	57.2191	-0.197216	chr16	77228577	+	Island	Body	MON1B
cg06686805	-3.11366	1.56686e-29	1.70221e-25	56.9013	-0.265854	chr6	168615208	-	S_Shore
cg06768670	-2.26414	1.16695e-25	8.34571e-23	48.1179	-0.213104	chr8	143182662	-	OpenSea
cg06791107	-2.21058	2.33874e-25	1.38408e-22	47.4306	-0.225164	chr4	17516752	+	S_Shelf	TSS200	CLRN2
cg06798483	-1.77757	1.07946e-19	3.03175e-18	34.4904	-0.237017	chr3	98504973	+	OpenSea	Body	ST3GAL6
cg06872010	-1.94179	1.66929e-25	1.08038e-22	47.764	-0.233556	chr8	12236258	-	OpenSea	Body	FAM66A
cg06910465	-1.93229	7.30071e-24	1.57801e-21	44.0244	-0.217781	chr12	131017157	+	OpenSea
cg07020453	-2.4279	9.87782e-27	1.47772e-23	50.5566	-0.189485	chr2	3313364	-	OpenSea	Body	TSSC1
cg07068655	-1.98266	1.03692e-21	6.87482e-20	39.1077	-0.24741	chr8	12633029	-	OpenSea	Body	LOC340357
cg07179329	-2.85484	9.60691e-23	1.08663e-20	41.4691	-0.240085	chr16	83171992	+	OpenSea	Body	CDH13
cg07192047	-2.18555	4.87535e-24	1.17825e-21	44.4244	-0.207543	chr10	3185704	-	OpenSea	Body	PITRM1
cg07275207	-2.15302	2.95777e-24	8.28978e-22	44.9194	-0.246825	chr11	93257979	-	OpenSea	5'UTR	C11orf75
cg07414643	-2.08222	1.40704e-27	4.01252e-24	52.4782	-0.2617	chr4	187882934	+	Island
cg07464206	-3.04821	5.6714e-27	1.01544e-23	51.104	-0.255243	chr11	15960015	-	Island
cg07482296	-2.64089	1.3169e-28	8.58393e-25	54.8099	-0.323925	chr2	306606	+	N_Shore
cg07512236	-4.26121	1.4685e-33	3.35025e-28	65.9605	-0.258864	chr6	168591133	+	Island
cg07575166	-2.7485	1.09337e-25	8.04651e-23	48.1823	-0.191374	chr16	32599433	-	OpenSea
cg07686528	-2.01895	6.89809e-25	2.97741e-22	46.3606	-0.2322	chr10	65198176	-	OpenSea	Body	JMJD1C
cg07713135	-2.52874	3.94036e-25	1.98884e-22	46.9146	-0.221379	chr13	99093756	+	OpenSea	Body	FARP1
cg07770129	-2.09539	7.96681e-28	2.75387e-24	53.0385	-0.297579	chr8	1345418	-	N_Shore
cg07890797	-3.00635	2.11319e-27	5.24026e-24	52.0774	-0.179029	chr6	76022219	+	OpenSea	Body	FILIP1
cg07972805	-3.62909	1.36816e-29	1.67286e-25	57.0344	-0.246136	chr11	133916608	-	OpenSea
cg08066875	-2.47297	3.18032e-23	4.68254e-21	42.5657	-0.211145	chr2	163197084	-	N_Shelf
cg08148379	-1.79293	5.496e-23	7.09197e-21	42.0231	-0.224981	chr6	169256648	+	OpenSea
cg08185105	-2.87515	4.92021e-27	9.5127e-24	51.2441	-0.208561	chr2	92031986	-	Island
cg08334154	-2.3097	2.74048e-25	1.55243e-22	47.2738	-0.183641	chr12	127068845	+	OpenSea
cg08381437	-2.1346	4.81626e-26	4.37763e-23	48.9924	-0.188915	chr16	2164640	+	N_Shore	Body	PKD1
cg08401916	-1.82284	2.9365e-23	4.41909e-21	42.6448	-0.190773	chr7	156296983	-	OpenSea
cg08438268	-2.06603	3.93843e-26	3.77528e-23	49.1911	-0.171515	chr3	5155708	-	OpenSea
cg08469346	-1.73165	2.22923e-21	1.26073e-19	38.3474	-0.23977	chr13	111704375	+	OpenSea
cg08516247	-2.5382	1.83488e-30	4.81097e-26	59.0041	-0.220795	chr5	1060773	-	Island	Body	SLC12A7
cg08550094	-3.40554	2.30994e-29	2.39542e-25	56.5203	-0.264307	chr22	17627542	-	Island	Body	CECR5
cg08729434	-3.23741	4.06863e-29	3.71652e-25	55.9644	-0.311717	chr2	133023100	-	OpenSea
cg08732047	-2.44047	1.42831e-25	9.61706e-23	47.9181	-0.228593	chr7	155792762	-	OpenSea
cg08732375	-2.58505	1.13531e-29	1.43895e-25	57.2175	-0.240121	chr1	117142844	-	OpenSea	Body	IGSF3
cg08778805	-2.29086	1.83616e-20	6.98403e-19	36.2519	-0.203835	chr11	92572717	-	OpenSea	Body	FAT3
cg08808959	-2.16231	9.4516e-27	1.42801e-23	50.6001	-0.217966	chr2	240308810	+	OpenSea	5'UTR	HDAC4
cg08901578	-1.39308	1.23815e-24	4.51233e-22	45.7817	-0.220504	chr4	187885870	+	Island
cg09107364	-2.14409	4.10293e-24	1.04295e-21	44.5953	-0.207025	chr6	170060666	-	N_Shore	Body	WDR27
cg09142414	-3.62722	1.62613e-27	4.43309e-24	52.3356	-0.205613	chr10	3145966	+	Island	Body	PFKP
cg09244174	-2.86935	4.89009e-28	2.08528e-24	53.5191	-0.231251	chr7	97978730	-	OpenSea	Body	BAIAP2L1
cg09251328	-1.52006	1.68168e-21	1.01109e-19	38.6274	-0.204257	chr1	151741997	-	OpenSea	Body	OAZ3
cg09255484	-1.71156	2.71887e-23	4.1784e-21	42.7211	-0.214185	chr6	170528864	-	N_Shore
cg09259595	-1.52372	3.45427e-23	4.97826e-21	42.4837	-0.187447	chr8	1779056	+	N_Shore	5'UTR	ARHGEF10
cg09318256	-3.34602	3.04879e-25	1.67e-22	47.1683	-0.208157	chr6	161560623	-	OpenSea	Body	AGPAT4
cg09374462	-3.79836	9.67003e-30	1.29772e-25	57.3749	-0.250183	chr4	49314051	+	OpenSea
cg09512111	-1.83798	3.16489e-24	8.62278e-22	44.8524	-0.22598	chr1	43967630	+	OpenSea
cg09536426	-1.68509	1.80651e-24	5.8709e-22	45.4077	-0.254608	chr16	49441006	-	Island
cg09538633	-3.18506	3.34443e-27	7.4804e-24	51.6248	-0.195509	chr3	13834894	-	OpenSea
cg09555153	-1.72737	6.07424e-22	4.54801e-20	39.6387	-0.18471	chr4	186544662	+	N_Shore	Body	SORBS2
cg09615915	-1.47023	1.74158e-25	1.11296e-22	47.7221	-0.206986	chr8	7625446	+	OpenSea	TSS1500	FAM90A10
cg09671122	-2.11656	1.49726e-20	5.90722e-19	36.4547	-0.199741	chr3	28291744	+	OpenSea	Body	CMC1
cg09677007	-3.0148	1.66374e-27	4.4919e-24	52.3131	-0.261259	chr2	236648916	-	OpenSea	Body	AGAP1
cg09845015	-2.0239	4.20436e-24	1.06105e-21	44.5711	-0.189402	chr11	70458994	-	OpenSea	Body	SHANK2
cg09858951	-1.93609	5.47507e-22	4.20284e-20	39.7419	-0.184254	chr10	132860218	-	OpenSea
cg09873584	-2.34899	6.26324e-26	5.27513e-23	48.7329	-0.231786	chr10	60348937	-	OpenSea	Body	BICC1
cg09902251	-2.60703	1.63061e-28	9.56855e-25	54.5998	-0.222788	chr15	88590236	-	OpenSea	Body	NTRK3
cg09945147	-1.45204	2.96422e-27	6.90061e-24	51.7438	-0.1892	chr14	88625382	-	OpenSea
cg09993459	-2.01985	1.31397e-25	9.0565e-23	48.0006	-0.198307	chr10	131264102	-	N_Shore	TSS1500	MGMT
cg10054984	-1.94181	5.53472e-22	4.24292e-20	39.7311	-0.195043	chr12	129329790	+	Island
cg10090757	-3.08302	4.32958e-27	8.9499e-24	51.3702	-0.20399	chr14	90744615	-	OpenSea	3'UTR	C14orf102
cg10153214	-1.84826	3.01081e-24	8.35122e-22	44.9018	-0.193603	chr16	71571146	-	OpenSea	Body;Body	CHST4
cg10180583	-2.95887	2.01553e-28	1.10801e-24	54.3913	-0.227294	chr16	32936895	+	Island
cg10205585	-1.86528	6.64845e-28	2.47719e-24	53.2166	-0.266258	chr8	86567383	-	Island	Body	REXO1L2P
cg10362842	-2.23565	3.71554e-26	3.6225e-23	49.2487	-0.214722	chr10	123353578	-	N_Shelf	TSS200;5'UTR;1stExon	FGFR2
cg10367409	-1.93676	2.23486e-20	8.20572e-19	36.0565	-0.254205	chr2	8711177	+	OpenSea
cg10395519	-1.70178	1.62499e-22	1.6323e-20	40.9476	-0.192676	chr6	151412304	-	Island	Body	MTHFD1L
cg10553064	-2.13086	3.44193e-26	3.4067e-23	49.3242	-0.23741	chr4	187293418	-	Island
cg10602908	-1.42768	2.53449e-27	6.13514e-24	51.8982	-0.226363	chr8	1348398	-	N_Shore
cg10888644	-1.94573	1.00637e-22	1.12794e-20	41.4231	-0.217889	chr5	6755790	+	S_Shore	3'UTR	POLS
cg10900642	-1.91039	4.31531e-22	3.47879e-20	39.9782	-0.276926	chr3	190842915	-	OpenSea
cg11017535	-3.78812	7.19742e-28	2.56566e-24	53.1385	-0.236671	chr14	20020668	-	OpenSea	TSS1500	P704P
cg11046578	-2.02551	2.74229e-25	1.55243e-22	47.2731	-0.235576	chr8	619592	+	Island	Body	ERICH1
cg11138769	-2.58772	2.68542e-30	5.56958e-26	58.6311	-0.197925	chr11	134117039	+	OpenSea	3'UTR	VPS26B
cg11219883	-2.88236	1.10718e-31	6.31483e-27	61.7501	-0.262492	chr12	130501758	-	OpenSea
cg11250692	-2.47052	3.33056e-24	8.95906e-22	44.8019	-0.212804	chr10	3146205	+	Island	Body	PFKP
cg11290182	-2.37611	1.79541e-24	5.84734e-22	45.4138	-0.217193	chr10	130831273	-	OpenSea
cg11417319	-2.11672	5.5072e-27	1.00461e-23	51.133	-0.211026	chr7	157441657	-	Island	Body	PTPRN2
cg11423891	-2.79694	2.68153e-23	4.13098e-21	42.7348	-0.188195	chr6	168449235	-	Island
cg11442877	-2.0464	1.23228e-27	3.60426e-24	52.6088	-0.202765	chr15	25961909	+	S_Shelf	Body	ATP10A
cg11531239	-2.2218	3.80469e-24	9.85807e-22	44.67	-0.212019	chr6	161348903	-	N_Shelf
cg11592242	-1.15583	7.05612e-23	8.5947e-21	41.7753	-0.167452	chr8	1263433	-	Island
cg11878867	-1.84533	9.90999e-20	2.8245e-18	34.5754	-0.213418	chr6	150167359	+	OpenSea	Body	LRP11
cg11945096	-3.10672	1.22956e-26	1.67971e-23	50.3405	-0.228099	chr11	8123205	-	OpenSea	3'UTR	TUB
cg11970982	-1.704	1.93465e-21	1.12696e-19	38.4882	-0.204139	chr2	131266571	-	OpenSea
cg11985116	-2.34399	5.29523e-24	1.25122e-21	44.3426	-0.215476	chr2	1567042	+	OpenSea
cg12233100	-1.68317	1.91394e-24	6.11979e-22	45.3505	-0.211648	chr12	114282581	+	OpenSea	Body	RBM19
cg12340343	-3.24226	4.48517e-26	4.17653e-23	49.0627	-0.275575	chr7	155897383	-	N_Shore
cg12354729	-3.19545	1.66234e-28	9.60118e-25	54.5808	-0.240149	chr20	50769083	+	Island	Body	ZFP64
cg12364115	-1.76739	1.08732e-26	1.55524e-23	50.4618	-0.216189	chr5	2780544	-	OpenSea
cg12385467	-1.75425	8.06631e-24	1.70868e-21	43.9256	-0.194163	chr3	118864966	-	OpenSea	TSS200	C3orf30;IGSF11
cg12414526	-1.56572	1.43636e-19	3.85339e-18	34.2062	-0.182218	chr7	4830402	-	N_Shore	Body	KIAA0415
cg12570716	-1.66421	7.89883e-17	9.06277e-16	27.9258	-0.207849	chr10	3822379	-	N_Shore	Body	KLF6
cg12579640	-1.7058	1.65094e-25	1.07517e-22	47.7749	-0.221371	chr7	154888711	-	OpenSea
cg12725782	-2.482	6.78234e-24	1.5008e-21	44.0973	-0.224878	chr6	167581988	+	OpenSea
cg12758039	-1.64658	2.44871e-22	2.24764e-20	40.5406	-0.17396	chr1	48447108	-	N_Shelf
cg12815355	-2.76326	6.8109e-27	1.15527e-23	50.9234	-0.24987	chr2	75894077	+	OpenSea	Body	C2orf3
cg12915585	-2.52551	3.14143e-22	2.71371e-20	40.2934	-0.269185	chr2	1843039	-	Island	Body	MYT1L
cg12924525	-2.10139	8.73996e-25	3.51355e-22	46.1264	-0.211009	chr2	3322059	-	S_Shore	Body	TSSC1
cg13025558	-2.08595	2.58338e-30	5.56958e-26	58.669	-0.204142	chr5	2708518	-	OpenSea
cg13213848	-2.80061	3.42176e-25	1.81386e-22	47.0542	-0.220009	chr10	132873770	-	Island
cg13290745	-3.30841	1.63224e-27	4.43309e-24	52.3319	-0.212846	chr5	159655866	-	OpenSea	TSS1500;Body	FABP6
cg13299942	-1.90274	1.21913e-26	1.67551e-23	50.3489	-0.214161	chr12	119798505	-	OpenSea	Body	CCDC60
cg13397024	-1.56324	1.36504e-14	9.28655e-14	22.7953	-0.163412	chr7	97797637	+	N_Shelf	Body	LMTK2
cg13411373	-2.05615	1.579e-20	6.18054e-19	36.4019	-0.201576	chr11	93280125	-	S_Shelf
cg13509575	-2.06078	2.94978e-25	1.63105e-22	47.201	-0.210762	chr12	128245740	+	Island
cg13511195	-1.72175	7.6851e-26	6.11214e-23	48.5307	-0.208382	chr18	35104118	+	N_Shore	Body	BRUNOL4
cg13614477	-1.58991	4.06309e-22	3.326e-20	40.038	-0.208954	chr18	34821784	-	N_Shelf
cg13636543	-1.42864	1.63645e-25	1.06822e-22	47.7836	-0.201574	chr7	158200291	-	S_Shore	Body	PTPRN2
cg13706438	-2.06604	2.17694e-23	3.54243e-21	42.9415	-0.229188	chr10	120655001	+	OpenSea
cg13737042	-1.46967	2.13045e-22	2.01093e-20	40.6788	-0.194994	chr9	37806414	-	OpenSea	Body	DCAF10
cg13797580	-1.99918	1.27468e-24	4.61596e-22	45.7529	-0.222309	chr2	215494121	+	OpenSea
cg13854962	-2.03861	1.96523e-21	1.1404e-19	38.4726	-0.195525	chr9	137712776	-	S_Shelf	Body	COL5A1
cg13858407	-1.99716	3.0176e-22	2.63265e-20	40.3333	-0.221144	chr2	235935606	+	OpenSea	5'UTR	SH3BP4
cg13899132	-2.12591	3.35162e-23	4.86567e-21	42.5136	-0.202047	chr7	124289177	-	OpenSea
cg13973641	-1.73202	3.27218e-23	4.78383e-21	42.5374	-0.190655	chr9	109691025	-	OpenSea	Body	ZNF462;MIR548Q
cg13974487	-2.49724	9.68152e-23	1.09222e-20	41.4615	-0.195161	chr11	133231881	-	S_Shore	Body	OPCML
cg13978156	-3.58993	2.89031e-28	1.44922e-24	54.0366	-0.253346	chr4	183168121	+	OpenSea
cg14013865	-2.61133	4.17065e-26	3.95632e-23	49.1346	-0.205167	chr10	24772377	-	OpenSea	Body	KIAA1217
cg14023573	-2.45063	6.32931e-28	2.45701e-24	53.2651	-0.21076	chr8	140971379	-	Island	Body	TRAPPC9
cg14033039	-3.59746	2.41061e-29	2.44426e-25	56.4784	-0.218615	chr6	168928303	+	OpenSea	Body	SMOC2
cg14043803	-1.68477	2.01855e-22	1.92804e-20	40.7324	-0.195374	chr10	3627796	+	OpenSea
cg14166284	-3.24805	2.10805e-23	3.45178e-21	42.9734	-0.228046	chr1	221055719	-	Island	Body	HLX
cg14209487	-1.92818	3.78671e-26	3.68012e-23	49.2299	-0.193381	chr6	152635105	-	OpenSea	Body	SYNE1
cg14269010	-2.44789	9.40137e-25	3.70437e-22	46.0542	-0.226324	chr9	2123764	+	OpenSea	Body	SMARCA2
cg14285881	-1.99067	6.65388e-25	2.89422e-22	46.3963	-0.216752	chr9	139952218	+	S_Shelf
cg14302214	-2.81438	1.50202e-23	2.69502e-21	43.3094	-0.250665	chr10	3805273	-	OpenSea
cg14328761	-3.82801	1.77865e-30	4.81097e-26	59.0346	-0.238928	chr4	188858709	-	OpenSea
cg14382923	-1.94915	6.67778e-28	2.47719e-24	53.2123	-0.198709	chr7	63652894	+	Island
cg14390252	-2.0705	1.11447e-27	3.41282e-24	52.7078	-0.233576	chr10	3277089	+	OpenSea
cg14520944	-1.91155	2.29568e-25	1.36213e-22	47.4489	-0.205263	chr6	169256780	+	OpenSea
cg14685946	-1.96967	4.61938e-24	1.13151e-21	44.4778	-0.216869	chr2	223784609	+	OpenSea	Body	ACSL3
cg14714749	-3.1322	1.63572e-28	9.56855e-25	54.5967	-0.182071	chr11	134237868	+	OpenSea	Body	GLB1L2
cg14784944	-2.16337	1.55408e-23	2.76775e-21	43.2756	-0.214588	chr7	4855785	+	N_Shore	Body	RADIL
cg14880257	-2.16702	2.27051e-25	1.34895e-22	47.4598	-0.222808	chr2	1913531	-	OpenSea	Body	MYT1L
cg15019005	-1.69628	2.80246e-26	3.00007e-23	49.5272	-0.252688	chr5	7825313	+	OpenSea	Body	ADCY2
cg15036894	-2.25557	2.22765e-23	3.60182e-21	42.9187	-0.222166	chr5	16539535	-	OpenSea	Body	FAM134B
cg15048461	-2.41956	5.35437e-26	4.73469e-23	48.8878	-0.232082	chr12	131016625	+	OpenSea
cg15049778	-2.20506	3.62442e-27	7.83769e-24	51.5455	-0.238873	chr4	15000756	+	N_Shelf
cg15063946	-1.68731	7.24784e-25	3.07632e-22	46.3117	-0.220559	chr18	76161548	+	S_Shore
cg15309053	-2.06512	5.12208e-28	2.13532e-24	53.4734	-0.328382	chr8	964076	+	S_Shore
cg15359390	-1.95685	2.97695e-23	4.46176e-21	42.6312	-0.228409	chr2	79365892	+	OpenSea	TSS1500	REG1P
cg15393304	-1.88437	1.49233e-18	2.82727e-17	31.8771	-0.187806	chr6	168898334	+	OpenSea	Body	SMOC2
cg15529766	-1.62158	4.38448e-22	3.52345e-20	39.9624	-0.207149	chr5	157464490	-	OpenSea
cg15643000	-1.32399	2.41164e-26	2.67734e-23	49.6755	-0.171171	chr6	168453216	+	S_Shelf
cg15647725	-1.58034	6.74707e-25	2.92639e-22	46.3825	-0.22674	chr5	1091936	+	N_Shore	Body	SLC12A7
cg15702661	-1.59117	4.03008e-23	5.58073e-21	42.3308	-0.218221	chr18	77180840	+	Island	Body;5'UTR	NFATC1
cg15725733	-3.28886	5.45098e-27	1.00461e-23	51.1431	-0.232207	chr2	236949415	+	OpenSea	Body	AGAP1
cg15774437	-2.60048	1.44389e-26	1.87697e-23	50.1819	-0.207687	chr6	71975735	-	OpenSea
cg15783800	-2.45457	1.15673e-24	4.27711e-22	45.849	-0.211187	chr18	56246997	-	OpenSea	Body	ALPK2
cg15855691	-1.7566	1.44921e-28	8.99942e-25	54.7158	-0.24154	chr8	1303248	+	Island
cg16001202	-2.10191	2.47258e-25	1.4427e-22	47.3755	-0.190041	chr6	168816771	-	S_Shelf
cg16020638	-1.67121	1.01624e-25	7.60154e-23	48.2546	-0.215156	chr11	70129810	+	OpenSea	Body;TSS1500	PPFIA1;MIR548K
cg16053651	-3.00458	2.29305e-24	6.96125e-22	45.1715	-0.30658	chr6	168857803	-	OpenSea	Body	SMOC2
cg16157288	-2.23668	6.11526e-25	2.73216e-22	46.4798	-0.205365	chr6	166205240	-	OpenSea
cg16211959	-1.63649	4.18722e-26	3.9638e-23	49.1306	-0.188966	chr12	127067952	+	OpenSea
cg16217510	-2.70254	5.17079e-26	4.62615e-23	48.9222	-0.240148	chr5	1836793	-	OpenSea
cg16226586	-2.11817	5.02939e-23	6.63249e-21	42.1111	-0.194201	chr2	240007147	-	N_Shore	Body	HDAC4
cg16242219	-2.50426	5.13435e-26	4.60256e-23	48.9292	-0.193366	chr14	102021751	-	OpenSea	Body	DIO3OS
cg16248554	-2.54396	1.81495e-26	2.21424e-23	49.9562	-0.2174	chr2	121637755	+	OpenSea	Body	GLI2
cg16256902	-1.78691	4.92923e-24	1.18812e-21	44.4135	-0.228012	chr4	183826405	-	OpenSea	Body	DCTD
cg16412573	-2.12334	9.41828e-26	7.18626e-23	48.3297	-0.250789	chr14	72757840	-	OpenSea	Body	RGS6
cg16415411	-2.20697	2.36814e-26	2.65037e-23	49.6935	-0.255326	chr7	6910871	-	OpenSea
cg16444701	-2.28758	5.87619e-25	2.66786e-22	46.5192	-0.179224	chr10	134790855	-	Island
cg16480662	-3.48862	1.79991e-27	4.69294e-24	52.2355	-0.239195	chr2	220413933	+	S_Shore	Body	TMEM198
cg16558530	-2.65115	7.82e-30	1.18112e-25	57.5832	-0.226834	chr6	26598694	-	Island	Body	ABT1
cg16576213	-2.23958	8.30793e-24	1.73888e-21	43.8963	-0.245844	chr2	80101401	-	OpenSea	Body	CTNNA2
cg16578944	-3.34929	2.34125e-27	5.74337e-24	51.9764	-0.256055	chr6	169289216	-	S_Shelf
cg16606347	-2.69163	3.2997e-26	3.28015e-23	49.3659	-0.238963	chr10	131749788	-	OpenSea	Body	EBF3
cg16857771	-2.11544	8.3998e-26	6.57404e-23	48.4428	-0.189959	chr7	56160409	-	OpenSea	5'UTR	PHKG1
cg16925003	-3.1741	8.32551e-29	6.4386e-25	55.2607	-0.24055	chr2	1684003	+	OpenSea	Body	PXDN
cg17000343	-3.54845	7.97478e-30	1.18112e-25	57.564	-0.322129	chr8	7834142	+	OpenSea	Body	FAM66E
cg17005937	-1.4808	1.471e-23	2.64978e-21	43.3301	-0.197285	chr4	190529320	+	OpenSea
cg17050941	-2.31064	3.05288e-22	2.65227e-20	40.3218	-0.217173	chr2	6072933	+	OpenSea	Body	LOC150622
cg17157205	-2.17458	3.21923e-25	1.73956e-22	47.1145	-0.186174	chr2	129698012	-	OpenSea
cg17165475	-1.99125	7.72162e-23	9.21463e-21	41.6859	-0.209317	chr15	62531069	+	OpenSea
cg17177449	-1.8563	1.90235e-23	3.2208e-21	43.0752	-0.234513	chr8	745684	-	Island
cg17186073	-2.42874	7.2555e-24	1.57316e-21	44.0305	-0.20665	chr12	130184591	-	Island	Body	TMEM132D
cg17189167	-1.78191	5.70053e-19	1.23971e-17	32.8348	-0.216535	chr6	161087506	+	OpenSea	TSS200	LPA
cg17240157	-1.70456	1.73227e-20	6.66164e-19	36.3098	-0.204783	chr1	164816968	-	OpenSea	3'UTR	PBX1
cg17492795	-2.11971	8.44524e-25	3.43082e-22	46.1603	-0.22018	chr1	214637903	-	OpenSea	Body	PTPN14
cg17542296	-2.11045	9.95867e-26	7.5231e-23	48.2746	-0.207537	chr12	130711524	-	OpenSea
cg17631454	-3.64054	1.14509e-28	8.03822e-25	54.9474	-0.336473	chr4	49308567	+	OpenSea
cg17631914	-1.4444	3.53217e-23	5.0606e-21	42.4616	-0.189096	chr4	49514820	+	OpenSea
cg17633074	-2.24301	5.50366e-21	2.61639e-19	37.4495	-0.254584	chr6	30878864	+	N_Shelf	Body	GTF2H4
cg17639413	-2.39063	2.6796e-26	2.90416e-23	49.5715	-0.234954	chr8	15638083	-	OpenSea
cg17678038	-2.2934	3.16508e-26	3.20215e-23	49.407	-0.251369	chr7	54902289	+	S_Shore
cg17807393	-2.36256	4.50225e-24	1.11207e-21	44.5033	-0.245493	chr4	132651902	-	Island
cg17969789	-1.88943	5.6649e-26	4.9517e-23	48.8321	-0.216675	chr5	1084582	-	Island	Body	SLC12A7
cg18043120	-2.2727	2.18127e-26	2.50699e-23	49.7746	-0.233614	chr2	240843410	+	N_Shore
cg18062245	-2.38661	9.04549e-26	6.97968e-23	48.3696	-0.22502	chr5	135587450	-	OpenSea	Body	TRPC7
cg18098806	-3.37544	1.23359e-28	8.40095e-25	54.8742	-0.233669	chr10	118434451	+	OpenSea	Body	HSPA12A
cg18121946	-2.03373	2.22169e-24	6.81261e-22	45.2028	-0.204221	chr17	12697550	+	S_Shelf	Body	RICH2
cg18177920	-1.54589	1.01653e-23	2.02542e-21	43.6964	-0.193667	chr11	5956787	-	OpenSea
cg18228933	-2.07918	7.6347e-25	3.193e-22	46.2602	-0.222442	chr2	240170936	+	OpenSea	Body	HDAC4
cg18300285	-3.32372	1.46329e-28	8.99942e-25	54.7063	-0.195469	chr10	118434728	+	OpenSea	Body	HSPA12A
cg18421840	-1.43285	6.42444e-20	1.96261e-18	35.0065	-0.192809	chr7	31099814	+	OpenSea	5'UTR	ADCYAP1R1
cg18576686	-1.78623	1.28561e-25	8.91489e-23	48.0222	-0.182034	chr5	1064633	+	S_Shore	Body	SLC12A7
cg18608440	-3.24457	2.54129e-27	6.13514e-24	51.8956	-0.217289	chr5	17519013	-	OpenSea
cg18676488	-2.04113	9.54864e-24	1.92781e-21	43.7584	-0.191478	chr5	70848105	-	OpenSea	Body	BDP1
cg18766791	-2.32895	8.00412e-24	1.69866e-21	43.9332	-0.299066	chr7	64295458	+	OpenSea
cg18920489	-3.31855	9.43275e-27	1.42801e-23	50.6021	-0.192084	chr6	168551491	+	OpenSea
cg18985133	-1.69698	3.87912e-26	3.73803e-23	49.2061	-0.184062	chr8	39835730	+	OpenSea	Body	IDO2
cg19042497	-1.881	2.31696e-24	7.01517e-22	45.1612	-0.220823	chr18	47723894	-	S_Shelf
cg19133956	-1.94573	1.35963e-23	2.5096e-21	43.4081	-0.211974	chr8	143471982	-	Island	5'UTR	TSNARE1
cg19300307	-2.65586	7.0434e-20	2.11892e-18	34.915	-0.237608	chr13	99136580	-	OpenSea	Body	STK24
cg19381792	-3.01515	5.09512e-27	9.76809e-24	51.2097	-0.227602	chr12	131526494	-	N_Shelf	Body	GPR133
cg19393314	-1.70664	1.89354e-24	6.07585e-22	45.3611	-0.200343	chr2	240007631	-	Island	Body	HDAC4
cg19440928	-1.8365	5.19087e-23	6.80211e-21	42.0798	-0.209023	chr2	240566145	-	N_Shore
cg19511386	-1.4171	6.66434e-27	1.13463e-23	50.9448	-0.218617	chr3	192535635	-	OpenSea	Body	C3orf59
cg19571715	-2.31317	3.95246e-21	1.99982e-19	37.7784	-0.217482	chr15	28202759	+	OpenSea	Body	OCA2
cg19597170	-3.05448	3.47089e-25	1.83087e-22	47.0401	-0.253085	chr12	130618547	+	OpenSea
cg19610253	-3.87893	1.64862e-30	4.81097e-26	59.109	-0.260711	chr2	130898542	+	S_Shore	Body	CCDC74B
cg19775367	-1.58638	1.40263e-25	9.46733e-23	47.9361	-0.204922	chr5	173755606	+	OpenSea
cg19776282	-1.37218	3.57824e-20	1.20868e-18	35.5885	-0.193413	chr8	683148	+	S_Shore
cg19790884	-2.11924	1.22316e-24	4.47199e-22	45.7937	-0.261563	chr22	50025306	-	Island	Body	C22orf34
cg19819280	-1.91955	5.04862e-24	1.20733e-21	44.3898	-0.183958	chr6	168677488	+	OpenSea
cg19861858	-2.97647	6.46206e-28	2.45701e-24	53.2446	-0.221533	chr8	1019352	+	OpenSea
cg20014988	-2.14343	7.02305e-20	2.1135e-18	34.9179	-0.247715	chr10	52363132	-	OpenSea	5'UTR	SGMS1
cg20040972	-2.32167	2.72894e-24	7.80712e-22	44.9992	-0.193446	chr20	41897799	+	OpenSea
cg20041612	-1.81086	5.0155e-24	1.20058e-21	44.3963	-0.207404	chr7	55146373	-	OpenSea	Body	EGFR
cg20157003	-2.0424	7.43497e-23	8.95102e-21	41.7234	-0.228147	chr1	173582288	+	OpenSea	Body	ANKRD45
cg20189761	-2.5244	5.74079e-25	2.62071e-22	46.5423	-0.224723	chr8	86574449	+	Island	Body;1stExon	REXO1L2P;REXO1L1
cg20207219	-1.52173	9.79252e-18	1.44516e-16	30.0044	-0.19995	chr8	69242509	+	N_Shore
cg20245515	-2.4598	3.03286e-24	8.39639e-22	44.8946	-0.200384	chr18	75690565	-	Island
cg20252435	-2.30416	1.31559e-28	8.58393e-25	54.8109	-0.30713	chr4	132653123	-	N_Shore
cg20286147	-1.86645	8.94294e-26	6.92783e-23	48.3809	-0.170308	chr16	3546367	-	Island	TSS1500	C16orf90
cg20318978	-1.92308	6.28761e-24	1.41955e-21	44.1724	-0.189852	chr10	85676303	+	OpenSea
cg20393824	-1.39604	8.04882e-23	9.48972e-21	41.6447	-0.176732	chr6	91383145	-	OpenSea
cg20417128	-2.96168	1.19357e-26	1.65482e-23	50.3698	-0.216582	chr2	1690625	-	OpenSea	Body	PXDN
cg20538951	-3.59297	1.71622e-30	4.81097e-26	59.0696	-0.203845	chr7	5360801	-	Island	Body	TNRC18
cg20539350	-1.75213	1.21391e-25	8.55999e-23	48.0789	-0.246633	chr7	56437009	-	S_Shore
cg20540370	-1.98532	1.32854e-25	9.12931e-23	47.9897	-0.203903	chr7	63221680	+	N_Shore
cg20541233	-1.93685	4.40733e-22	3.53673e-20	39.9572	-0.224692	chr21	18938039	-	OpenSea	3'UTR	CXADR
cg20553016	-2.69674	7.19626e-24	1.56432e-21	44.0386	-0.197963	chr2	235950085	-	N_Shore	Body	SH3BP4
cg20557778	-1.97365	1.0664e-21	7.03859e-20	39.0798	-0.213312	chr8	711883	+	OpenSea
cg20566449	-2.08168	8.90678e-21	3.87194e-19	36.971	-0.230846	chr13	114826465	+	OpenSea	Body	RASA3
cg20699839	-2.10837	1.34384e-23	2.48851e-21	43.4197	-0.197395	chr5	4942023	-	OpenSea
cg20880080	-3.4795	7.9277e-28	2.75387e-24	53.0433	-0.199492	chr18	19780644	+	Island	Body	GATA6
cg21005410	-2.16646	3.73099e-23	5.27631e-21	42.4073	-0.200866	chr7	4177351	-	OpenSea	Body	SDK1
cg21041888	-3.36912	5.40974e-27	1.00461e-23	51.1506	-0.226571	chr4	187622164	-	OpenSea	Body	FAT1
cg21117426	-3.10466	5.62091e-31	2.56471e-26	60.1622	-0.239389	chr11	126162682	+	OpenSea	Body	TIRAP
cg21135616	-1.98473	1.85365e-26	2.24346e-23	49.9353	-0.222184	chr2	240294246	-	OpenSea	5'UTR	HDAC4
cg21170029	-3.1419	7.63845e-30	1.18112e-25	57.6063	-0.168593	chr1	209799330	-	Island	Body	LAMB3
cg21211680	-2.21988	9.17852e-20	2.65146e-18	34.6517	-0.329699	chr2	198530	-	Island
cg21218820	-2.21948	4.49861e-27	9.20463e-24	51.3325	-0.185914	chr14	97091520	+	OpenSea
cg21239179	-1.80988	6.6889e-23	8.26209e-21	41.8283	-0.192174	chr6	169272052	-	OpenSea
cg21240950	-2.47055	7.80749e-27	1.2588e-23	50.7887	-0.222019	chr2	131103038	-	S_Shelf	Body	IMP4
cg21373996	-1.73002	8.55906e-25	3.44994e-22	46.1471	-0.180044	chr10	560669	-	OpenSea	Body	DIP2C
cg21445553	-3.3474	1.3036e-28	8.58393e-25	54.8199	-0.265816	chr20	23969237	+	Island	5'UTR	GGTLC1
cg21482019	-1.52074	1.87175e-27	4.82998e-24	52.197	-0.209502	chr8	7431189	-	OpenSea	Body	FAM90A7
cg21484315	-1.86962	5.1996e-23	6.81037e-21	42.0781	-0.235611	chr2	2712669	-	OpenSea
cg21493660	-1.53072	4.32739e-24	1.08192e-21	44.5425	-0.204501	chr11	45420442	-	OpenSea
cg21511748	-1.60132	1.5793e-19	4.17596e-18	34.1119	-0.252724	chr11	517400	+	N_Shore
cg21515347	-3.73947	8.07234e-32	5.26179e-27	62.0586	-0.282658	chr13	113684676	-	Island	Body	MCF2L
cg21540460	-2.16267	8.24963e-27	1.2952e-23	50.7343	-0.247911	chr4	187894584	+	S_Shore
cg21643429	-2.73519	8.10575e-27	1.28444e-23	50.7517	-0.275105	chr15	28216043	+	OpenSea	Body	OCA2
cg21727907	-3.58085	1.99007e-30	4.81097e-26	58.9246	-0.237155	chr13	19751364	+	Island	Body	TUBA3C
cg21756208	-2.15691	6.45416e-25	2.83984e-22	46.4264	-0.239486	chr3	134146405	+	OpenSea
cg21762236	-1.58354	2.80774e-24	7.95727e-22	44.971	-0.16771	chr13	93859243	+	OpenSea
cg21778835	-1.61882	2.70624e-25	1.53859e-22	47.2862	-0.197086	chr11	132016192	+	OpenSea	Body	NTM
cg21884064	-1.53103	1.45911e-18	2.7746e-17	31.8995	-0.188949	chr5	2177644	-	N_Shelf
cg22025570	-3.15128	5.94956e-25	2.68779e-22	46.507	-0.225449	chr1	4832352	+	Island	Body	AJAP1
cg22028161	-2.6461	8.45181e-25	3.43082e-22	46.1596	-0.223134	chr2	95658954	-	OpenSea
cg22064182	-2.29589	1.86996e-24	6.01712e-22	45.3735	-0.210305	chr6	129972878	-	OpenSea	Body	ARHGAP18
cg22105103	-2.20815	3.25415e-26	3.25515e-23	49.3796	-0.264404	chr4	187893119	+	Island
cg22115805	-2.28194	2.33123e-23	3.73095e-21	42.8736	-0.218114	chr15	88804912	-	S_Shelf
cg22128605	-1.92423	2.22182e-28	1.16883e-24	54.2954	-0.239296	chr6	168402503	-	S_Shore
cg22234135	-1.64707	2.13276e-20	7.89691e-19	36.103	-0.252011	chr4	69537589	+	OpenSea	TSS1500	UGT2B15
cg22256309	-2.50721	6.82409e-26	5.66128e-23	48.6481	-0.229791	chr11	134176888	+	OpenSea	Body	GLB1L3
cg22373686	-2.78446	2.08663e-22	1.98063e-20	40.6995	-0.253378	chr1	115654834	-	OpenSea
cg22446491	-3.05938	1.4235e-27	4.03425e-24	52.4667	-0.241947	chr15	98961376	-	N_Shelf
cg22454673	-1.9773	1.10695e-26	1.57764e-23	50.4442	-0.210333	chr15	28519591	-	OpenSea	Body	HERC2
cg22528556	-2.26119	1.57434e-24	5.34878e-22	45.5438	-0.220335	chr13	112856721	-	OpenSea
cg22532194	-2.22026	8.35021e-25	3.39576e-22	46.1715	-0.210427	chr18	77231654	-	N_Shore	Body	NFATC1
cg22614748	-1.6969	1.8843e-22	1.8303e-20	40.8007	-0.178772	chr3	184721891	-	OpenSea	Body	VPS8
cg22648929	-3.9292	2.82468e-32	2.14808e-27	63.083	-0.242432	chr2	1689137	+	OpenSea	Body	PXDN
cg22707455	-2.54032	3.37872e-27	7.52023e-24	51.6148	-0.206523	chr6	168480869	-	S_Shore	TSS1500	FRMD1
cg22835724	-2.57515	9.13049e-24	1.86257e-21	43.8028	-0.206779	chr2	205125510	-	OpenSea
cg22860195	-1.90681	5.15659e-27	9.84458e-24	51.1978	-0.229666	chr2	364258	+	OpenSea
cg22862734	-2.93623	4.78066e-27	9.44817e-24	51.2725	-0.332745	chr13	39263555	-	S_Shore	1stExon	FREM2
cg22956811	-1.31528	1.93532e-26	2.31771e-23	49.8928	-0.176017	chr4	544333	-	OpenSea
cg23013402	-1.71527	5.29225e-26	4.69797e-23	48.8993	-0.196736	chr15	102506237	-	S_Shelf	Body	WASH3P
cg23095732	-1.97808	1.0818e-27	3.35786e-24	52.7372	-0.210383	chr2	193758746	+	OpenSea
cg23191576	-3.37652	5.51341e-27	1.00461e-23	51.1318	-0.201495	chr6	170597326	-	Island	Body	DLL1
cg23293774	-3.63491	2.48784e-35	1.13515e-29	69.9109	-0.258646	chr8	27321215	+	Island	Body	CHRNA2
cg23302469	-2.6496	1.46654e-27	4.10525e-24	52.4374	-0.217036	chr14	66425226	-	OpenSea
cg23322851	-1.96125	5.48654e-25	2.53638e-22	46.5871	-0.190129	chr8	15998382	+	OpenSea	Body;3'UTR	MSR1
cg23344121	-2.32251	5.55684e-28	2.24379e-24	53.3932	-0.202304	chr3	123419622	-	OpenSea	Body	MYLK
cg23427406	-1.99326	1.27718e-24	4.61771e-22	45.7509	-0.212553	chr2	107872344	+	OpenSea
cg23531285	-3.25642	6.73751e-29	5.48964e-25	55.4688	-0.305018	chr22	16288696	+	S_Shore	TSS1500	POTEH
cg23538468	-2.13014	2.32317e-24	7.02929e-22	45.1586	-0.21145	chr9	140588019	+	Island	Body	EHMT1
cg23546843	-2.01752	2.57973e-25	1.48809e-22	47.3336	-0.162015	chr8	134769715	+	OpenSea
cg23557769	-2.08092	9.33552e-23	1.06278e-20	41.4976	-0.207388	chr22	16871766	-	S_Shelf
cg23564535	-1.9314	1.60602e-26	2.00766e-23	50.0769	-0.211201	chr11	133900322	-	OpenSea
cg23597178	-2.41363	7.26695e-25	3.07632e-22	46.309	-0.283806	chr10	79835804	-	OpenSea
cg23653025	-2.35393	9.6543e-25	3.78443e-22	46.0279	-0.23334	chr3	64442186	+	OpenSea
cg23765153	-1.89422	3.46688e-24	9.22912e-22	44.7621	-0.211004	chr20	23357876	-	OpenSea	3'UTR	NAPB
cg23832825	-2.36883	1.70876e-24	5.66211e-22	45.4627	-0.214433	chr11	70842453	+	OpenSea	Body	SHANK2
cg23857078	-2.26674	1.82894e-25	1.15742e-22	47.6737	-0.208318	chr7	87975315	+	OpenSea
cg23955161	-2.22468	1.61089e-22	1.62149e-20	40.9563	-0.251539	chr6	3737956	-	OpenSea	Body	C6orf145
cg23962872	-2.20793	9.54521e-29	7.02468e-25	55.1263	-0.29832	chr8	1345372	-	N_Shore
cg24127965	-1.93026	1.27931e-23	2.39428e-21	43.4685	-0.200844	chr11	67653560	+	OpenSea
cg24324738	-1.19109	9.19711e-19	1.86617e-17	32.3588	-0.193236	chr1	142892136	-	S_Shore
cg24509916	-1.79564	1.14278e-20	4.74069e-19	36.7233	-0.202776	chr11	133809895	-	OpenSea	Body	IGSF9B
cg24675891	-2.3303	4.12118e-27	8.73606e-24	51.4189	-0.223817	chr4	17528510	+	OpenSea	Body	CLRN2
cg24734347	-1.74783	2.15776e-21	1.22807e-19	38.3798	-0.188492	chr22	49564133	+	Island
cg24847937	-3.29201	3.30435e-31	1.67523e-26	60.6817	-0.233993	chr13	111294884	-	Island	Body	CARS2
cg24890045	-2.03355	5.01777e-24	1.20058e-21	44.3959	-0.24144	chr4	187580886	+	OpenSea	Body	FAT1
cg24980995	-1.80611	1.35262e-19	3.6632e-18	34.266	-0.218254	chr2	218219798	+	OpenSea	Body	DIRC3
cg25021884	-1.70025	5.1114e-21	2.4719e-19	37.5229	-0.197155	chr15	86684063	+	OpenSea	TSS1500	AGBL1
cg25072949	-2.03999	1.56416e-25	1.03284e-22	47.8283	-0.207245	chr18	76190681	+	Island
cg25123881	-1.95301	3.26368e-24	8.82725e-22	44.822	-0.180449	chr4	187510100	-	OpenSea	Body	FAT1
cg25132662	-2.43315	1.12784e-25	8.17355e-23	48.1516	-0.22983	chr1	218537543	+	OpenSea	Body	TGFB2
cg25161429	-2.83539	6.31398e-27	1.09127e-23	50.9981	-0.19205	chr2	236443932	+	Island	Body	AGAP1
cg25164450	-1.92979	4.10709e-25	2.04807e-22	46.8736	-0.21508	chr2	240061067	+	N_Shore	Body	HDAC4
cg25196088	-2.60271	5.86248e-24	1.34622e-21	44.2418	-0.208281	chr1	7703835	+	OpenSea	Body	CAMTA1
cg25266521	-2.38268	7.99281e-24	1.69705e-21	43.9346	-0.228833	chr6	78362057	+	S_Shore
cg25273707	-1.84553	9.04368e-17	1.02201e-15	27.791	-0.251717	chr11	76037066	+	S_Shelf
cg25274735	-2.02888	2.66327e-24	7.68142e-22	45.0233	-0.204901	chr7	4153767	-	Island	Body	SDK1
cg25279555	-2.20547	1.05204e-24	3.99689e-22	45.9429	-0.213605	chr18	67138568	+	S_Shore	Body	DOK6
cg25281020	-2.66198	2.54186e-30	5.56958e-26	58.6849	-0.284561	chr6	58263122	+	OpenSea	Body	GUSBL2
cg25332265	-2.22085	8.15783e-24	1.7177e-21	43.9144	-0.171237	chr18	77194663	+	N_Shore	Body;5'UTR	NFATC1
cg25485994	-2.07053	2.87151e-25	1.60112e-22	47.2276	-0.212885	chr12	74687807	+	OpenSea
cg25636820	-2.71948	2.39392e-26	2.66415e-23	49.6828	-0.202573	chr19	40424192	-	S_Shelf	Body	FCGBP
cg25640288	-2.37571	1.87876e-26	2.26185e-23	49.922	-0.176282	chr12	52803384	+	OpenSea
cg25668058	-2.3172	3.51662e-24	9.3343e-22	44.748	-0.227425	chr12	115183175	-	OpenSea
cg25685524	-1.68936	9.28944e-25	3.67296e-22	46.066	-0.172605	chr2	130897302	-	Island	Body	CCDC74B
cg25862117	-1.73269	1.94546e-22	1.87313e-20	40.769	-0.214685	chr6	131504781	+	OpenSea	Body	AKAP7
cg25871824	-2.90058	2.95448e-21	1.58225e-19	38.0676	-0.221333	chr17	21906299	+	OpenSea	Body	FLJ36000
cg25915539	-2.47228	1.50186e-21	9.22801e-20	38.7398	-0.235042	chr4	114214080	+	OpenSea	Body	ANK2
cg25937114	-3.55517	6.74695e-28	2.47818e-24	53.2022	-0.215281	chr17	12899453	+	OpenSea	Body	ELAC2
cg26067569	-2.36986	2.1483e-25	1.29355e-22	47.5145	-0.228949	chr2	200525129	+	S_Shore
cg26076236	-2.15724	4.42137e-19	9.9698e-18	33.0877	-0.190786	chr6	56650375	-	OpenSea	Body	DST
cg26148154	-3.25514	5.79212e-26	5.05322e-23	48.8101	-0.271207	chr4	132665367	-	N_Shore
cg26204328	-1.89347	7.43848e-25	3.12815e-22	46.286	-0.208539	chr13	24465589	-	S_Shore	Body;5'UTR	C1QTNF9B;PCOTH
cg26211060	-2.16998	2.05128e-27	5.11668e-24	52.1067	-0.247555	chr12	3345821	+	OpenSea	Body	TSPAN9
cg26246840	-2.67118	4.84542e-27	9.44817e-24	51.2592	-0.261919	chr18	67625063	-	OpenSea	TSS1500	CD226
cg26426334	-2.00293	9.15742e-22	6.23873e-20	39.2311	-0.257383	chr1	68403250	+	OpenSea
cg26573772	-2.14337	2.52475e-27	6.13514e-24	51.902	-0.243529	chr8	1245943	+	Island
cg26626251	-2.56373	8.78633e-19	1.79472e-17	32.4043	-0.260308	chr11	132948177	-	N_Shelf	Body	OPCML
cg26636103	-1.69466	2.21477e-23	3.58226e-21	42.9244	-0.17194	chr11	83502111	+	OpenSea	Body	DLG2
cg26659569	-1.94049	1.01775e-20	4.32117e-19	36.8385	-0.263841	chr13	114180327	-	OpenSea	Body	TMCO3
cg26879116	-2.89363	5.67747e-24	1.31299e-21	44.2735	-0.434796	chr4	88845496	+	OpenSea
cg26982245	-2.11996	9.0443e-26	6.97968e-23	48.3698	-0.185792	chr4	187518154	-	OpenSea	Body	FAT1
cg27017630	-2.10723	1.82019e-24	5.90697e-22	45.4002	-0.215222	chr13	107144970	+	N_Shore	3'UTR	EFNB2
cg27026045	-3.29387	1.18232e-25	8.40299e-23	48.105	-0.223017	chr8	2242024	-	Island
cg27030541	-4.07507	4.57188e-27	9.23037e-24	51.3165	-0.259963	chr8	86568090	-	Island	TSS200	REXO1L2P
cg27081107	-1.90009	2.3948e-24	7.15401e-22	45.1285	-0.209997	chr10	438661	-	OpenSea	Body	DIP2C
cg27179375	-3.32292	1.34085e-26	1.80069e-23	50.255	-0.246573	chr22	22987126	-	Island	TSS200	POM121L1P
cg27254040	-2.88361	5.09748e-24	1.21519e-21	44.3803	-0.225017	chr2	51074881	-	OpenSea	Body	NRXN1
cg27313147	-2.31611	3.95372e-22	3.25347e-20	40.0651	-0.229443	chr7	155679151	+	OpenSea
cg27320242	-1.30258	3.58079e-19	8.32914e-18	33.2975	-0.183007	chr15	28107345	-	OpenSea	Body	OCA2
cg27324826	-2.08643	3.8439e-25	1.96185e-22	46.9391	-0.17802	chr18	31736619	-	N_Shelf	Body	NOL4
cg27374167	-2.41523	7.67711e-26	6.11214e-23	48.5317	-0.254583	chr15	28359911	-	S_Shore	Body	HERC2
cg27532560	-1.18463	6.50379e-24	1.45826e-21	44.1389	-0.180076	chr4	187881888	+	Island
cg27638035	-1.55543	2.97561e-22	2.60498e-20	40.3472	-0.212199	chr18	35015753	+	OpenSea	Body	BRUNOL4
