# Supplementary material for: In vivo kinetics of early, non-random methylome and transcriptome changes induced by DNA-hypomethylating treatment in primary AML blasts
Source: Leukemia. 2023 Apr 6;37(5):1018–27. doi: 10.1038/s41375-023-01876-2 (PMC10169639; doi:10.1038/s41375-023-01876-2)
Supplement: Supplementary file 5 — Supplementary Table 3 [file 41375_2023_1876_MOESM5_ESM.xlsx]

## Sheet: Table1
3 non-randomly demethylated CpGs at day 15 (vs day 0)
CpG	logFoldChange	p-value	adj.p-value	beta value	delta beta	Chrom	Position	Strand	Relation to Island	UCSC_RefGene_Group	UCSC_RefGene_Name
cg06122697	-2.14254	3.95758e-26	3.61154e-21	48.9278	-0.250667	chr2	72363781	+	OpenSea	Body	CYP26B1
cg17000343	-2.91298	2.84953e-25	1.44465e-20	47.0176	-0.223327	chr8	7834142	+	OpenSea	Body	FAM66E
cg23962872	-1.79411	4.95207e-24	1.09587e-19	44.2463	-0.231587	chr8	1345372	-	N_Shore
