# Supplementary material for: In vivo kinetics of early, non-random methylome and transcriptome changes induced by DNA-hypomethylating treatment in primary AML blasts
Source: Leukemia. 2023 Apr 6;37(5):1018–27. doi: 10.1038/s41375-023-01876-2 (PMC10169639; doi:10.1038/s41375-023-01876-2)
Supplement: Supplementary file 6 — Supplementary Table 4 [file 41375_2023_1876_MOESM6_ESM.xlsx]

## Sheet: Table1
45 demethylated CpGs in T cells at day 8 (vs day 0)
CpG	logFoldChange	p-value	adj.p-value	beta value	delta beta	Chrom	Position	Strand	Relation to Island	UCSC_RefGene_Group	UCSC_RefGene_Name
cg00159780	-1.17143	1.81207e-07	0.00272065	7.1761	-0.121818	chr8	86574469	+	Island	Body;1stExon	REXO1L2P;REXO1L1
cg00589791	-0.633108	0.000915716	0.0265352	-0.619328	-0.100035	chr5	30429329	-	OpenSea
cg01132160	-1.38178	1.34925e-07	0.00267667	7.43758	-0.100514	chr4	40143195	-	OpenSea	Body	N4BP2
cg01521036	-1.9177	2.24142e-07	0.00276533	6.98707	-0.105632	chr8	7575240	+	OpenSea	Body	FAM90A14;FAM90A13
cg01699727	-1.26984	9.49269e-06	0.00666	3.59748	-0.105597	chr17	21903947	+	OpenSea	TSS200	FLJ36000
cg02727132	-1.16059	1.80236e-07	0.00272065	7.18088	-0.131189	chr4	132660385	-	N_Shore
cg03637007	-0.95894	1.5889e-06	0.00410544	5.22749	-0.131603	chr6	86548232	+	OpenSea
cg03682192	-1.60058	7.05136e-07	0.00324413	5.96118	-0.124936	chr16	49441172	+	Island
cg05303739	-0.902204	1.98515e-05	0.00803715	2.91969	-0.10223	chr17	22240394	+	OpenSea
cg05592278	-1.16289	4.21992e-08	0.00171	8.45948	-0.17653	chr17	62870439	+	OpenSea	Body	LRRC37A3
cg06587217	-1.02485	1.89898e-05	0.00794223	2.96053	-0.116401	chr7	7015218	-	OpenSea
cg06724019	-0.808623	1.75225e-05	0.00780018	3.03451	-0.104899	chr3	47351359	-	OpenSea	Body	KLHL18
cg08248003	-1.37831	2.86623e-06	0.0047264	4.6917	-0.117096	chr5	17632043	+	OpenSea
cg08550094	-1.65137	5.43525e-07	0.00300699	6.19518	-0.104259	chr22	17627542	-	Island	Body	CECR5
cg08729434	-1.63416	1.76547e-08	0.00154557	9.2159	-0.143193	chr2	133023100	-	OpenSea
cg09374462	-2.01389	3.04859e-08	0.00154557	8.74273	-0.118297	chr4	49314051	+	OpenSea
cg10205585	-0.750119	7.49696e-06	0.00634808	3.81377	-0.107134	chr8	86567383	-	Island	Body	REXO1L2P
cg10900642	-0.747516	3.77046e-06	0.00508104	4.44189	-0.109801	chr3	190842915	-	OpenSea
cg12452792	-1.11691	3.31237e-06	0.00490705	4.55996	-0.102322	chr5	17632557	+	OpenSea
cg13299942	-0.892965	3.20216e-06	0.00488791	4.59079	-0.10261	chr12	119798505	-	OpenSea	Body	CCDC60
cg13706438	-0.971499	2.05165e-06	0.00433916	4.99564	-0.103308	chr10	120655001	+	OpenSea
cg15547241	-0.795818	0.000139016	0.0134003	1.12295	-0.116759	chr7	66751257	-	Island
cg17000343	-0.93423	5.30545e-06	0.00568042	4.1301	-0.101514	chr8	7834142	+	OpenSea	Body	FAM66E
cg17631454	-1.87963	3.89467e-08	0.00171	8.52946	-0.172819	chr4	49308567	+	OpenSea
cg17807393	-1.01949	2.04465e-05	0.00811955	2.89251	-0.109879	chr4	132651902	-	Island
cg18097155	-2.26274	2.69361e-07	0.00290355	6.82335	-0.112403	chr6	7246900	+	Island	Body	RREB1
cg20252435	-0.873832	7.3306e-05	0.011032	1.71465	-0.112538	chr4	132653123	-	N_Shore
cg20539350	-0.732649	1.70642e-05	0.00771327	3.05888	-0.102868	chr7	56437009	-	S_Shore
cg21211680	-0.797351	0.00125802	0.0304806	-0.911912	-0.10824	chr2	198530	-	Island
cg21437470	-0.78536	1.25996e-06	0.00386388	5.43748	-0.101672	chr7	26187634	+	OpenSea
cg21445553	-1.56748	7.34986e-08	0.00197271	7.97341	-0.11422	chr20	23969237	+	Island	5'UTR	GGTLC1
cg21511748	-0.794507	4.95168e-05	0.00996846	2.07705	-0.123678	chr11	517400	+	N_Shore
cg21540460	-0.997463	6.65976e-06	0.00610772	3.92218	-0.10165	chr4	187894584	+	S_Shore
cg22040989	-1.87055	2.77957e-05	0.00865048	2.6097	-0.113927	chr22	18668835	-	Island
cg22862734	-1.03307	4.24402e-05	0.00956838	2.2194	-0.115054	chr13	39263555	-	S_Shore	1stExon	FREM2
cg23293774	-1.65956	2.39755e-08	0.00154557	8.95125	-0.101795	chr8	27321215	+	Island	Body	CHRNA2
cg23531285	-1.26604	1.1924e-06	0.00380457	5.48732	-0.10057	chr22	16288696	+	S_Shore	TSS1500	POTEH
cg23597178	-1.09602	5.43546e-07	0.00300699	6.19514	-0.133284	chr10	79835804	-	OpenSea
cg25281020	-1.09572	1.80078e-06	0.00421994	5.114	-0.111861	chr6	58263122	+	OpenSea	Body	GUSBL2
cg26148154	-1.65773	7.01341e-07	0.00324413	5.96604	-0.126633	chr4	132665367	-	N_Shore
cg26835440	-1.13104	1.94211e-07	0.00272065	7.11454	-0.116931	chr8	55037773	+	OpenSea
cg26879116	-1.10861	7.18104e-07	0.00324413	5.94478	-0.173656	chr4	88845496	+	OpenSea
cg27030541	-2.40473	9.35e-09	0.00154557	9.76199	-0.142422	chr8	86568090	-	Island	TSS200	REXO1L2P
cg27052900	-0.95062	2.02758e-06	0.00432311	5.00636	-0.109723	chr14	77364620	-	OpenSea
cg27179375	-1.39476	2.60649e-06	0.00464065	4.77813	-0.101668	chr22	22987126	-	Island	TSS200	POM121L1P
