# Supplementary material for: In vivo kinetics of early, non-random methylome and transcriptome changes induced by DNA-hypomethylating treatment in primary AML blasts
Source: Leukemia. 2023 Apr 6;37(5):1018–27. doi: 10.1038/s41375-023-01876-2 (PMC10169639; doi:10.1038/s41375-023-01876-2)
Supplement: Supplementary file 7 — Supplementary Table 5 [file 41375_2023_1876_MOESM7_ESM.xlsx]

## Sheet: Table1
87 genes associated with promoter demethylation and increased expression at day 8 (vs day 0)
	promoter methylation		expression
Gene symbol	Correlation meth+exp	adj.p-value	logFoldChange	adj.p-value
KCNAB1	-0.681818	0.0005218	0.0267962	0.00840864
SLITRK6	-0.635375	0.00118058	0.11943	2.65731e-10
FCRL1	-0.600791	0.00209546	0.0359938	0.0451291
IFI27	-0.591897	0.00241721	0.228362	3.23509e-09
GPR63	-0.586957	0.00261468	0.0695537	0.000993001
SIGLEC10	-0.566206	0.00361291	0.0572247	0.00446764
APOC2	-0.546443	0.00486874	0.108825	0.000105161
FCGR2A	-0.539526	0.00539262	0.115273	6.34654e-06
RIC3	-0.537549	0.00555123	0.0361618	0.0226836
CD1E	-0.532609	0.00596602	0.0473766	0.0234264
ADH6	-0.513834	0.00780367	0.0359947	0.016302
AQP9	-0.512846	0.00791289	0.0528409	0.00168938
PLAC4	-0.505929	0.00871581	0.0737423	0.000264128
MAK	-0.499012	0.00958929	0.0605519	0.0284091
ABHD6	-0.486166	0.0114159	0.0365252	0.0475567
CBLB	-0.483202	0.0118781	0.0565502	0.0081402
ERN1	-0.480237	0.0123563	0.0527031	0.00294586
SLC2A13	-0.478261	0.0126844	0.0324194	0.0238162
GNLY	-0.477273	0.0128512	0.0646398	0.000125176
SLC11A2	-0.47332	0.0135376	0.0722639	0.00840864
MAP6D1	-0.468379	0.01444	0.0446986	0.0219762
CHRNB3	-0.466403	0.0148152	0.0316332	0.0280889
FAM171A1	-0.465415	0.0150059	0.0539878	0.0135815
PON2	-0.463439	0.0153936	0.0806697	0.00106271
GZMH	-0.461462	0.01579	0.126912	1.74905e-05
TTR	-0.460474	0.0159914	0.0494747	0.00776902
ZNF2	-0.456522	0.0168193	0.056506	0.0278415
SAMD3	-0.455534	0.0170319	0.0471361	0.000194861
STAR	-0.452569	0.0176835	0.0476985	0.017684
TMEM60	-0.448617	0.0185854	0.171037	0.000493632
ANKRD27	-0.448617	0.0185854	0.0637517	0.0319759
SIPA1L1	-0.437747	0.0212699	0.190382	0.000126766
OXNAD1	-0.436759	0.0215294	0.0479701	0.0253955
KLF1	-0.433794	0.0223241	0.0616645	0.0248332
LCE3E	-0.433794	0.0223241	0.0469084	0.0230414
NAGK	-0.431818	0.0228676	0.0476836	0.0176838
KIF21B	-0.431818	0.0228676	0.036172	0.035559
ICOS	-0.43083	0.0231435	0.0775609	0.00072603
MED8	-0.427866	0.023988	0.0558915	0.0316463
BCL2L11	-0.424901	0.0248582	0.0497685	0.00966904
CGA	-0.423913	0.0251541	0.0981658	0.0041965
CD3G	-0.422925	0.025453	0.0880598	2.33006e-05
OR52K2	-0.421937	0.0257548	0.0585108	0.0149651
IL5RA	-0.41996	0.0263674	0.245251	1.77905e-10
GSTM2	-0.41996	0.0263674	0.133231	2.47778e-13
P2RX5	-0.41996	0.0263674	0.0391197	0.041273
STK31	-0.41996	0.0263674	0.0259971	0.0164196
ZNF140	-0.416008	0.0276292	0.0780922	0.0185427
FAM117A	-0.414032	0.0282788	0.0552806	0.0239637
SLA	-0.410079	0.0296161	0.0813588	7.14069e-06
IKZF3	-0.410079	0.0296161	0.0640208	0.00269813
SOX5	-0.408103	0.0303041	0.0470666	0.000352326
C17orf80	-0.407115	0.0306531	0.0717872	0.00217864
USP54	-0.407115	0.0306531	0.0296892	0.0410715
ACAD8	-0.406126	0.0310054	0.0389669	0.0138112
C2orf66	-0.405138	0.031361	0.0920961	0.00127812
DCAF4L1	-0.405138	0.031361	0.0791532	0.000189172
ASB3	-0.405138	0.031361	0.0402385	0.0409082
PELI2	-0.40415	0.03172	0.0737136	0.0250178
MYOM1	-0.40415	0.03172	0.0358221	0.041582
OR2M1P	-0.401186	0.0328174	0.186202	4.02938e-05
CTHRC1	-0.401186	0.0328174	0.0860415	4.04927e-05
IL4R	-0.401186	0.0328174	0.043224	0.0361827
RIT2	-0.401186	0.0328174	0.0428795	0.0227598
C12orf40	-0.400198	0.0331901	0.0315539	0.00175292
CYP3A4	-0.397233	0.0343292	0.0313435	0.0331764
CX3CR1	-0.393281	0.0358977	0.0746758	0.00234968
LNX2	-0.393281	0.0358977	0.0734096	0.004679
FANCM	-0.389328	0.0375244	0.0827428	0.0481432
TPCN1	-0.384387	0.039642	0.0449247	0.00664987
BTN2A1	-0.382411	0.0405158	0.0403919	0.0430479
ALDH1L2	-0.382411	0.0405158	0.0401982	0.00688515
CTTNBP2NL	-0.378458	0.0423102	0.0434613	0.0415408
LRRN1	-0.37747	0.0427687	0.0975347	1.41816e-05
SLCO1A2	-0.37747	0.0427687	0.0231668	0.0199685
FRMD6	-0.376482	0.0432313	0.0381669	0.00472639
LTBP1	-0.374506	0.0441684	0.168215	2.84198e-06
ZBTB20	-0.374506	0.0441684	0.115344	0.0490425
PRG2	-0.373518	0.0446431	0.228613	4.43176e-08
HLA-A	-0.373518	0.0446431	0.0456718	0.00844566
FER1L6	-0.373518	0.0446431	0.0366915	0.038378
TMEM9B	-0.371542	0.0456049	0.0430338	0.0230343
ST8SIA6	-0.370553	0.0460919	0.142229	1.73958e-06
GZMA	-0.369565	0.0465832	0.257935	3.14174e-07
ABCA9	-0.366601	0.0480821	0.0345049	0.00339825
GALNTL6	-0.364625	0.0491027	0.0325877	0.0199467
MRPL50	-0.363636	0.0496194	0.164408	0.0245386
